# Supplementary material for: Stimuli-Responsive and Antibacterial Cellulose-Chitosan Hydrogels Containing Polydiacetylene Nanosheets
Source: Polymers (Basel). 2023 Feb 21;15(5):1062. doi: 10.3390/polym15051062 (PMC10005511; doi:10.3390/polym15051062)
Supplement: Supplementary file 1 [file polymers-15-01062-s001.zip]

Archive with 1 entries (1 files):
- polymers-2207812-supplementary.pdf
